# Supplementary material for: Coordination dynamics of back-and-forth movement among expert performers: interaction in the battle scene of breaking
Source: Front Psychol. 2025 Jul 8;16:1441378. doi: 10.3389/fpsyg.2025.1441378 (PMC12282523; doi:10.3389/fpsyg.2025.1441378)
Supplement: Supplementary file 1 [file Data_Sheet_1.zip]

Archive with 32 entries (32 files):
- appendix_whole_1_real.xlsx
- __MACOSX/._appendix_whole_1_real.xlsx
- appendix_whole_1_virtual.xlsx
- __MACOSX/._appendix_whole_1_virtual.xlsx
- appendix_whole_2_real_160_180.xlsx
- __MACOSX/._appendix_whole_2_real_160_180.xlsx
- appendix_whole_2_real_180_160.xlsx
- __MACOSX/._appendix_whole_2_real_180_160.xlsx
- appendix_whole_2_virtual_160_180.xlsx
- __MACOSX/._appendix_whole_2_virtual_160_180.xlsx
- appendix_whole_2_virtual_180_160.xlsx
- __MACOSX/._appendix_whole_2_virtual_180_160.xlsx
- appendix_whole_4_160_180_among_turn.xlsx
- __MACOSX/._appendix_whole_4_160_180_among_turn.xlsx
- appendix_whole_4_180_160_among_turn.xlsx
- __MACOSX/._appendix_whole_4_180_160_among_turn.xlsx
- appendix_whole_4_dis1_160_180.xlsx
- __MACOSX/._appendix_whole_4_dis1_160_180.xlsx
- appendix_whole_4_dis1_180_160.xlsx
- __MACOSX/._appendix_whole_4_dis1_180_160.xlsx
- appendix_whole_4_dis2_160_180.xlsx
- __MACOSX/._appendix_whole_4_dis2_160_180.xlsx
- appendix_whole_4_dis2_180_160.xlsx
- __MACOSX/._appendix_whole_4_dis2_180_160.xlsx
- appendix_whole_4_dis3_160_180.xlsx
- __MACOSX/._appendix_whole_4_dis3_160_180.xlsx
- appendix_whole_4_dis3_180_160.xlsx
- __MACOSX/._appendix_whole_4_dis3_180_160.xlsx
- appendix_whole_4_dis4_160_180.xlsx
- __MACOSX/._appendix_whole_4_dis4_160_180.xlsx
- appendix_whole_4_dis4_180_160.xlsx
- __MACOSX/._appendix_whole_4_dis4_180_160.xlsx
