# Supplementary material for: Coordination dynamics of back-and-forth movement among expert performers: interaction in the battle scene of breaking
Source: Front Psychol. 2025 Jul 8;16:1441378. doi: 10.3389/fpsyg.2025.1441378 (PMC12282523; doi:10.3389/fpsyg.2025.1441378)
Supplement: Supplementary file 1 [file Data_Sheet_1.zip › appendix_whole_1_real.xlsx]

## Sheet: appendix_whole_1_real
	0-100	100-200	200-300	300-400	400-500	500-600	600-700	700-800	800-900	1000-1100
t	17.27	19.35	15.4	14.99	14.85	14.14	11.27	8.19	5.19	0.54
df	8	8	8	8	8	8	8	8	8	8
p	<0.01	<0.01	<0.01	<0.01	<0.01	<0.01	<0.01	<0.01	<0.01	0.61
d	7.61	7.38	6.64	6.19	5.55	4.96	3.38	1.78	0.65	0.13
	1100-1200	1200-1300	1300-1400	1400-1500	1500-1600	1600-1700	1700-1800	1800-1900	1900-2000	2000-2100
t	2.53	1.97	2.5	2.77	4.56	5.64	5.85	7.73	7.44	9.02
df	8	8	8	8	8	8	8	8	8	8
p	0.04	0.09	0.04	0.03	<0.01	<0.01	<0.01	<0.01	<0.01	<0.01
d	0.86	1.14	1.51	1.74	2.94	3.69	3.82	4.85	4.52	5.5
	2100-2200	2200-2300	2300-2400	2400-2500	2500-2600	2600-2700	2700-2800	2800-2900	2900-3000
t	11.87	14.27	17.9	17.97	17.87	17.71	17.71	17.71	17.71
df	8	8	8	8	8	8	8	8	8
p	<0.01	<0.01	<0.01	<0.01	<0.01	<0.01	<0.01	<0.01	<0.01
d	6.67	7.62	8.3	8.26	8.31	8.35	8.35	8.35	8.35
