# Supplementary material for: Coordination dynamics of back-and-forth movement among expert performers: interaction in the battle scene of breaking
Source: Front Psychol. 2025 Jul 8;16:1441378. doi: 10.3389/fpsyg.2025.1441378 (PMC12282523; doi:10.3389/fpsyg.2025.1441378)
Supplement: Supplementary file 1 [file Data_Sheet_1.zip › appendix_whole_1_virtual.xlsx]

## Sheet: appendix_whole_1_virtual
	0-100	100-200	200-300	300-400	400-500	500-600	600-700	700-800	800-900	1000-1100
t	15.19	8.36	6.86	5.45	4.78	3.98	2.72	0.96	0.62	0.43
df	11	11	11	11	11	11	11	11	11	11
p	<0.01	<0.01	<0.01	<0.01	<0.01	<0.01	0.02	0.39	0.57	0.68
d	6.81	4	3.63	2.78	2.27	1.88	1.13	0.38	0.17	0.08
	1100-1200	1200-1300	1300-1400	1400-1500	1500-1600	1600-1700	1700-1800	1800-1900	1900-2000	2000-2100
t	1.89	1.56	3.07	3.33	3.98	6.38	6.9	4.62	4.01	6.19
df	11	11	11	11	11	11	11	11	11	11
p	0.1	0.16	0.01	0.01	<0.01	<0.01	<0.01	<0.01	<0.01	<0.01
d	0.45	0.58	1.24	1.53	1.98	3.12	3.05	2.03	1.76	2.98
	2100-2200	2200-2300	2300-2400	2400-2500	2500-2600	2600-2700	2700-2800	2800-2900	2900-3000
t	9.6	8.49	9.49	12.44	13.27	15.3	16.89	18.97	21.24
df	11	11	11	11	11	11	11	11	11
p	<0.01	<0.01	<0.01	<0.01	<0.01	<0.01	<0.01	<0.01	<0.01
d	4.94	4.1	4.5	5.71	5.82	6.84	8.17	9.26	10.01
