# Supplementary material for: Coordination dynamics of back-and-forth movement among expert performers: interaction in the battle scene of breaking
Source: Front Psychol. 2025 Jul 8;16:1441378. doi: 10.3389/fpsyg.2025.1441378 (PMC12282523; doi:10.3389/fpsyg.2025.1441378)
Supplement: Supplementary file 1 [file Data_Sheet_1.zip › appendix_whole_2_real_160_180.xlsx]

## Sheet: 20210521_within_real_160_180
	-180_-160	-160_-140	-140_-120	-120_-100	-100_-80	-80_-60	-60_-40	-40_-20	-20_0
t	0.56	4.6	3.85	2.65	3.02	4.77	4.94	5.5	5.45
df	8	8	8	8	8	8	8	8	8
p	0.67	<0.01	0.01	0.04	0.03	<0.01	<0.01	<0.01	<0.01
d	0.23	1.11	1.75	1.42	1.54	2.5	2.83	3.26	3.02
	0_20	20_40	40_60	60_80	80_100	100_120	120_140	140_160
t	5	5.23	6.46	4.66	2.7	2.22	0.31	0.28
df	8	8	8	8	8	8	8	8
p	<0.01	<0.01	<0.01	<0.01	0.04	0.08	0.83	0.83
d	2.87	2.94	2.91	1.92	1.41	1.11	0.11	0.1
