# Supplementary material for: Coordination dynamics of back-and-forth movement among expert performers: interaction in the battle scene of breaking
Source: Front Psychol. 2025 Jul 8;16:1441378. doi: 10.3389/fpsyg.2025.1441378 (PMC12282523; doi:10.3389/fpsyg.2025.1441378)
Supplement: Supplementary file 1 [file Data_Sheet_1.zip › appendix_whole_2_real_180_160.xlsx]

## Sheet: appendix_whole_2_real_180_160
	-160_-140	-140_-120	-120_-100	-100_-80	-80_-60	-60_-40	-40_-20	-20_0
t	1.68	2.66	1.96	2.16	3.76	5.66	6.66	5.23
df	8	8	8	8	8	8	8	8
p	0.16	0.04	0.11	0.08	0.01	<0.01	<0.01	<0.01
d	0.84	1.49	1.21	1.34	2.3	2.62	3.06	2.82
	0_20	20_40	40_60	60_80	80_100	100_120	120_140	140_160	160_180
t	6.42	5.35	7.89	5.86	3.23	2.5	-0.13	-0.22	-0.56
df	8	8	8	8	8	8	8	8	8
p	<0.01	<0.01	<0.01	<0.01	0.02	0.05	0.9	0.85	0.67
d	2.67	2.72	2.65	1.67	1.22	0.86	-0.06	-0.1	-0.23
