# Supplementary material for: Coordination dynamics of back-and-forth movement among expert performers: interaction in the battle scene of breaking
Source: Front Psychol. 2025 Jul 8;16:1441378. doi: 10.3389/fpsyg.2025.1441378 (PMC12282523; doi:10.3389/fpsyg.2025.1441378)
Supplement: Supplementary file 1 [file Data_Sheet_1.zip › appendix_whole_2_virtual_160_180.xlsx]

## Sheet: 20210521_within_virtual_160_180
	-180_-160	-160_-140	-140_-120	-120_-100	-100_-80	-80_-60	-60_-40	-40_-20	-20_0
t	0.05	-0.25	-0.63	0.15	-0.16	-0.99	-1.93	-1.43	-1.64
df	11	11	11	11	11	11	11	11	11
p	0.96	0.96	0.96	0.96	0.96	0.9	0.68	0.68	0.68
d	0.02	-0.12	-0.26	0.07	-0.07	-0.42	-0.72	-0.61	-0.69
	0_20	20_40	40_60	60_80	80_100	100_120	120_140	140_160
t	-1.1	-1.55	-1.27	-0.33	-0.09	-0.38	0.54	-0.29
df	11	11	11	11	11	11	11	11
p	0.83	0.68	0.78	0.96	0.96	0.96	0.96	0.96
d	-0.51	-0.69	-0.66	-0.15	-0.04	-0.14	0.17	-0.09
