# Supplementary material for: Coordination dynamics of back-and-forth movement among expert performers: interaction in the battle scene of breaking
Source: Front Psychol. 2025 Jul 8;16:1441378. doi: 10.3389/fpsyg.2025.1441378 (PMC12282523; doi:10.3389/fpsyg.2025.1441378)
Supplement: Supplementary file 1 [file Data_Sheet_1.zip › appendix_whole_2_virtual_180_160.xlsx]

## Sheet: 20210521_within_virtual_180_160
	-160_-140	-140_-120	-120_-100	-100_-80	-80_-60	-60_-40	-40_-20	-20_0
t	-0.38	-0.67	0.12	-0.19	-0.84	-1.83	-1.44	-1.57
df	11	11	11	11	11	11	11	11
p	0.96	0.96	0.96	0.96	0.96	0.68	0.68	0.68
d	-0.13	-0.28	0.05	-0.08	-0.44	-0.73	-0.63	-0.7
	0_20	20_40	40_60	60_80	80_100	100_120	120_140	140_160	160_180
t	-1.12	-1.78	-1.55	-0.45	-0.15	-0.39	0.35	-0.25	-0.05
df	11	11	11	11	11	11	11	11	11
p	0.83	0.68	0.68	0.96	0.96	0.96	0.96	0.96	0.96
d	-0.53	-0.71	-0.68	-0.17	-0.05	-0.16	0.15	-0.11	-0.02
