# Supplementary material for: Coordination dynamics of back-and-forth movement among expert performers: interaction in the battle scene of breaking
Source: Front Psychol. 2025 Jul 8;16:1441378. doi: 10.3389/fpsyg.2025.1441378 (PMC12282523; doi:10.3389/fpsyg.2025.1441378)
Supplement: Supplementary file 1 [file Data_Sheet_1.zip › appendix_whole_4_160_180_among_turn.xlsx]

## Sheet: 20210521_among_distance_160-180
	0.8~0.9 m-0.0~1.0 m	0.8~0.9 m-1.0~1.1 m	0.8~0.9 m-1.1~1.2 m	0.0~1.0 m-1.0~1.1 m	0.0~1.0 m-1.1~1.2 m	1.0~1.1 m-1.1~1.2 m
t	0.13	-0.57	-2.12	-0.61	-1.66	-1.36
df	8	8	8	8	8	8
p	0.9	0.7	0.4	0.7	0.41	0.42
d	-0.07	0.25	0.79	0.32	0.89	0.49
