# Supplementary material for: Coordination dynamics of back-and-forth movement among expert performers: interaction in the battle scene of breaking
Source: Front Psychol. 2025 Jul 8;16:1441378. doi: 10.3389/fpsyg.2025.1441378 (PMC12282523; doi:10.3389/fpsyg.2025.1441378)
Supplement: Supplementary file 1 [file Data_Sheet_1.zip › appendix_whole_4_180_160_among_turn.xlsx]

## Sheet: 20210521_among_distance_180-160
	0.8~0.9 m-0.9~1.0 m	0.8~0.9 m-1.0~1.1 m	0.8~0.9 m-1.1~1.2 m	0.9~1.0 m-1.0~1.1 m	0.9~1.0 m-1.1~1.2 m	1.0~1.1 m-1.1~1.2 m
t	0.7	0.45	-2.88	-0.51	-3.86	-4.36
df	8	8	8	8	8	8
p	0.66	0.66	0.04	0.66	0.01	0.01
d	-0.39	-0.22	1.36	0.26	2.04	2.1
