# Supplementary material for: Coordination dynamics of back-and-forth movement among expert performers: interaction in the battle scene of breaking
Source: Front Psychol. 2025 Jul 8;16:1441378. doi: 10.3389/fpsyg.2025.1441378 (PMC12282523; doi:10.3389/fpsyg.2025.1441378)
Supplement: Supplementary file 1 [file Data_Sheet_1.zip › appendix_whole_4_dis1_160_180.xlsx]

## Sheet: 20210521_160_180_specific_dista
	-180--160	-160--140	-140--120	-120--100	-100--80	-80--60	-60--40	-40--20	-20-0
t	0.2	1.75	1.38	2.2	1.88	2.54	2.61	3.06	4.93
df	8	8	8	8	8	8	8	8	8
p	0.85	0.12	0.2	0.06	0.1	0.03	0.03	0.02	<0.01
d	0.09	0.75	0.67	1.1	0.89	1.27	1.4	1.78	2.19
	0-20	20-40	40-60	60-80	80-100	100-120	120-140	140-160
t	6.36	5.45	3.78	5.16	3.04	1.57	-0.95	0.57
df	8	8	8	8	8	8	8	8
p	<0.01	<0.01	0.01	<0.01	0.02	0.16	0.37	0.58
d	2.19	2.01	1.94	1.6	1.24	0.83	-0.49	0.32
