# Supplementary material for: Coordination dynamics of back-and-forth movement among expert performers: interaction in the battle scene of breaking
Source: Front Psychol. 2025 Jul 8;16:1441378. doi: 10.3389/fpsyg.2025.1441378 (PMC12282523; doi:10.3389/fpsyg.2025.1441378)
Supplement: Supplementary file 1 [file Data_Sheet_1.zip › appendix_whole_4_dis1_180_160.xlsx]

## Sheet: appendix_whole_4_dis1_180_160
	-160--140	-140--120	-120--100	-100--80	-80--60	-60--40	-40--20	-20-0
t	2.4	1.25	1.97	1.42	1.99	2.17	3.45	4.98
df	8	8	8	8	8	8	8	8
p	0.04	0.25	0.08	0.19	0.08	0.06	0.01	<0.01
d	0.69	0.59	1.02	0.82	1.21	1.34	1.72	2.13
	0-20	20-40	40-60	60-80	80-100	100-120	120-140	140-160	160-180
t	5.23	6.21	4.53	4.78	3.21	1.62	-1.03	0.48	-0.2
df	8	8	8	8	8	8	8	8	8
p	<0.01	<0.01	<0.01	<0.01	0.01	0.14	0.33	0.64	0.85
d	2.13	1.95	1.87	1.53	1.18	0.74	-0.56	0.25	-0.09
