# Supplementary material for: Coordination dynamics of back-and-forth movement among expert performers: interaction in the battle scene of breaking
Source: Front Psychol. 2025 Jul 8;16:1441378. doi: 10.3389/fpsyg.2025.1441378 (PMC12282523; doi:10.3389/fpsyg.2025.1441378)
Supplement: Supplementary file 1 [file Data_Sheet_1.zip › appendix_whole_4_dis2_160_180.xlsx]

## Sheet: 20210521_160_180_specific_dista
	-180--160	-160--140	-140--120	-120--100	-100--80	-80--60	-60--40	-40--20	-20-0
t	-0.8	1.44	3.15	2.7	2.74	3.09	5.54	4.49	3.68
df	8	8	8	8	8	8	8	8	8
p	0.45	0.19	0.01	0.03	0.03	0.01	<0.01	<0.01	0.01
d	-0.25	0.54	1.05	0.93	1.31	1.51	2.42	2.44	2.1
	0-20	20-40	40-60	60-80	80-100	100-120	120-140	140-160
t	3.63	4.84	3.74	2.69	1.62	3.3	1	1.25
df	8	8	8	8	8	8	8	8
p	0.01	<0.01	0.01	0.03	0.14	0.01	0.35	0.25
d	2.26	2.51	2.04	1.64	0.99	1.45	0.48	0.48
