# Supplementary material for: Coordination dynamics of back-and-forth movement among expert performers: interaction in the battle scene of breaking
Source: Front Psychol. 2025 Jul 8;16:1441378. doi: 10.3389/fpsyg.2025.1441378 (PMC12282523; doi:10.3389/fpsyg.2025.1441378)
Supplement: Supplementary file 1 [file Data_Sheet_1.zip › appendix_whole_4_dis2_180_160.xlsx]

## Sheet: appendix_whole_4_dis2_180_160
	-160--140	-140--120	-120--100	-100--80	-80--60	-60--40	-40--20	-20-0
t	1.95	4.57	3.71	3.29	3.79	6.54	6.2	4.75
df	8	8	8	8	8	8	8	8
p	0.09	<0.01	0.01	0.01	0.01	<0.01	<0.01	<0.01
d	0.86	1.61	1.44	1.79	2.04	3.36	3.31	2.66
	0-20	20-40	40-60	60-80	80-100	100-120	120-140	140-160	160-180
t	5.07	7.82	4.81	3.9	2.44	4.43	2.15	2.6	0.8
df	8	8	8	8	8	8	8	8	8
p	<0.01	<0.01	<0.01	<0.01	0.04	<0.01	0.06	0.03	0.45
d	2.91	3.46	2.76	2.19	1.29	2.28	0.94	0.88	0.25
