# Supplementary material for: Coordination dynamics of back-and-forth movement among expert performers: interaction in the battle scene of breaking
Source: Front Psychol. 2025 Jul 8;16:1441378. doi: 10.3389/fpsyg.2025.1441378 (PMC12282523; doi:10.3389/fpsyg.2025.1441378)
Supplement: Supplementary file 1 [file Data_Sheet_1.zip › appendix_whole_4_dis3_160_180.xlsx]

## Sheet: appendix_whole_4_dis3_160_180
	-180--160	-160--140	-140--120	-120--100	-100--80	-80--60	-60--40	-40--20	-20-0
t	-1.02	-0.21	1.02	0.99	1.74	2.69	2.48	2.29	1.6
df	8	8	8	8	8	8	8	8	8
p	0.34	0.84	0.34	0.35	0.12	0.03	0.04	0.05	0.15
d	-0.47	-0.1	0.44	0.5	0.9	1.54	1.27	1.33	0.97
	0-20	20-40	40-60	60-80	80-100	100-120	120-140	140-160
t	1.54	2.83	3.1	2.35	2.43	1.1	1.1	0.79
df	8	8	8	8	8	8	8	8
p	0.16	0.02	0.01	0.05	0.04	0.3	0.3	0.45
d	0.88	1.32	1.37	1.16	1.26	0.66	0.38	0.22
