# Supplementary material for: Coordination dynamics of back-and-forth movement among expert performers: interaction in the battle scene of breaking
Source: Front Psychol. 2025 Jul 8;16:1441378. doi: 10.3389/fpsyg.2025.1441378 (PMC12282523; doi:10.3389/fpsyg.2025.1441378)
Supplement: Supplementary file 1 [file Data_Sheet_1.zip › appendix_whole_4_dis3_180_160.xlsx]

## Sheet: 20210521_180_160_specific_dista
	-160--140	-140--120	-120--100	-100--80	-80--60	-60--40	-40--20	-20-0
t	1.47	2.92	3.01	4.33	6.41	5.79	5.21	3.62
df	8	8	8	8	8	8	8	8
p	0.18	0.02	0.02	<0.01	<0.01	<0.01	<0.01	0.01
d	0.71	1.11	1.23	2.37	3.48	2.81	2.35	1.59
	0-20	20-40	40-60	60-80	80-100	100-120	120-140	140-160	160-180
t	3.67	5.26	4.53	4.73	6	3.82	1.81	1.38	1.02
df	8	8	8	8	8	8	8	8	8
p	0.01	<0.01	<0.01	<0.01	<0.01	0.01	0.11	0.21	0.34
d	1.84	2.53	2.58	2.2	2.66	1.92	0.97	0.7	0.47
