# Supplementary material for: Coordination dynamics of back-and-forth movement among expert performers: interaction in the battle scene of breaking
Source: Front Psychol. 2025 Jul 8;16:1441378. doi: 10.3389/fpsyg.2025.1441378 (PMC12282523; doi:10.3389/fpsyg.2025.1441378)
Supplement: Supplementary file 1 [file Data_Sheet_1.zip › appendix_whole_4_dis4_160_180.xlsx]

## Sheet: 20210521_160_180_specific_dista
	-180--160	-160--140	-140--120	-120--100	-100--80	-80--60	-60--40	-40--20	-20-0
t	1.54	-0.004	0.52	0.47	0.61	0.36	0.78	1.11	1.08
df	8	8	8	8	8	8	8	8	8
p	0.16	0.997	0.62	0.65	0.56	0.73	0.46	0.3	0.31
d	0.48	-0.002	0.28	0.19	0.26	0.17	0.5	0.65	0.59
	0-20	20-40	40-60	60-80	80-100	100-120	120-140	140-160
t	0.92	-0.16	0.07	-0.004	0.52	0.93	0.12	-1.32
df	8	8	8	8	8	8	8	8
p	0.39	0.88	0.95	0.997	0.62	0.38	0.91	0.22
d	0.49	-0.08	0.03	-0.002	0.27	0.51	0.07	-0.52
