# Supplementary material for: Coordination dynamics of back-and-forth movement among expert performers: interaction in the battle scene of breaking
Source: Front Psychol. 2025 Jul 8;16:1441378. doi: 10.3389/fpsyg.2025.1441378 (PMC12282523; doi:10.3389/fpsyg.2025.1441378)
Supplement: Supplementary file 1 [file Data_Sheet_1.zip › appendix_whole_4_dis4_180_160.xlsx]

## Sheet: appendix_whole_4_dis4_180_160
	-160--140	-140--120	-120--100	-100--80	-80--60	-60--40	-40--20	-20-0
t	-1.23	-0.36	-0.97	-0.49	-0.57	0.04	0.35	0.25
df	8	8	8	8	8	8	8	8
p	0.25	0.73	0.36	0.64	0.58	0.97	0.73	0.81
d	-0.49	-0.22	-0.42	-0.25	-0.34	0.03	0.18	0.13
	0-20	20-40	40-60	60-80	80-100	100-120	120-140	140-160	160-180
t	0.05	-1.74	-0.93	-1.46	-0.31	0.02	-1	-2.31	-1.54
df	8	8	8	8	8	8	8	8	8
p	0.96	0.12	0.38	0.18	0.76	0.98	0.35	0.05	0.16
d	0.03	-0.76	-0.45	-0.66	-0.14	0.01	-0.51	-0.95	-0.48
