# Supplementary material for: Coordination dynamics of back-and-forth movement among expert performers: interaction in the battle scene of breaking
Source: Front Psychol. 2025 Jul 8;16:1441378. doi: 10.3389/fpsyg.2025.1441378 (PMC12282523; doi:10.3389/fpsyg.2025.1441378)
Supplement: Supplementary file 2 [file Data_Sheet_2.zip]

Archive with 112 entries (112 files):
- appendix_each_1_between_turn_1.xlsx
- __MACOSX/._appendix_each_1_between_turn_1.xlsx
- appendix_each_1_between_turn_2.xlsx
- __MACOSX/._appendix_each_1_between_turn_2.xlsx
- appendix_each_1_between_turn_3.xlsx
- __MACOSX/._appendix_each_1_between_turn_3.xlsx
- appendix_each_2_between_160-180.xlsx
- __MACOSX/._appendix_each_2_between_160-180.xlsx
- appendix_each_2_between_180-160.xlsx
- __MACOSX/._appendix_each_2_between_180-160.xlsx
- appendix_each_2_within_turn_1_160-180.xlsx
- __MACOSX/._appendix_each_2_within_turn_1_160-180.xlsx
- appendix_each_2_within_turn_1_180-160.xlsx
- __MACOSX/._appendix_each_2_within_turn_1_180-160.xlsx
- appendix_each_2_within_turn_2_160-180.xlsx
- __MACOSX/._appendix_each_2_within_turn_2_160-180.xlsx
- appendix_each_2_within_turn_2_180-160.xlsx
- __MACOSX/._appendix_each_2_within_turn_2_180-160.xlsx
- appendix_each_2_within_turn_3_160-180.xlsx
- __MACOSX/._appendix_each_2_within_turn_3_160-180.xlsx
- appendix_each_2_within_turn_3_180-160.xlsx
- __MACOSX/._appendix_each_2_within_turn_3_180-160.xlsx
- appendix_each_2_within_turn_4_160-180.xlsx
- __MACOSX/._appendix_each_2_within_turn_4_160-180.xlsx
- appendix_each_2_within_turn_4_180-160.xlsx
- __MACOSX/._appendix_each_2_within_turn_4_180-160.xlsx
- appendix_each_3_between_turn_1.xlsx
- __MACOSX/._appendix_each_3_between_turn_1.xlsx
- appendix_each_3_between_turn_2.xlsx
- __MACOSX/._appendix_each_3_between_turn_2.xlsx
- appendix_each_3_between_turn_3.xlsx
- __MACOSX/._appendix_each_3_between_turn_3.xlsx
- appendix_each_3_between_turn_4.xlsx
- __MACOSX/._appendix_each_3_between_turn_4.xlsx
- appendix_each_3_within_turn_1.xlsx
- __MACOSX/._appendix_each_3_within_turn_1.xlsx
- appendix_each_3_within_turn_2.xlsx
- __MACOSX/._appendix_each_3_within_turn_2.xlsx
- appendix_each_3_within_turn_3.xlsx
- __MACOSX/._appendix_each_3_within_turn_3.xlsx
- appendix_each_3_within_turn_4.xlsx
- __MACOSX/._appendix_each_3_within_turn_4.xlsx
- appendix_each_4_between_distance_turn_1_160-180.xlsx
- __MACOSX/._appendix_each_4_between_distance_turn_1_160-180.xlsx
- appendix_each_4_between_distance_turn_1_180-160.xlsx
- __MACOSX/._appendix_each_4_between_distance_turn_1_180-160.xlsx
- appendix_each_4_between_distance_turn_2_160-180.xlsx
- __MACOSX/._appendix_each_4_between_distance_turn_2_160-180.xlsx
- appendix_each_4_between_distance_turn_2_180-160.xlsx
- __MACOSX/._appendix_each_4_between_distance_turn_2_180-160.xlsx
- appendix_each_4_between_distance_turn_3_160-180.xlsx
- __MACOSX/._appendix_each_4_between_distance_turn_3_160-180.xlsx
- appendix_each_4_between_distance_turn_3_180-160.xlsx
- __MACOSX/._appendix_each_4_between_distance_turn_3_180-160.xlsx
- appendix_each_4_between_distance_turn_4_160-180.xlsx
- __MACOSX/._appendix_each_4_between_distance_turn_4_160-180.xlsx
- appendix_each_4_between_distance_turn_4_180-160.xlsx
- __MACOSX/._appendix_each_4_between_distance_turn_4_180-160.xlsx
- appendix_each_4_between_turn_1000-1100_160-180.xlsx
- __MACOSX/._appendix_each_4_between_turn_1000-1100_160-180.xlsx
- appendix_each_4_between_turn_1000-1100_180-160.xlsx
- __MACOSX/._appendix_each_4_between_turn_1000-1100_180-160.xlsx
- appendix_each_4_between_turn_1400-1500_180-160.xlsx
- __MACOSX/._appendix_each_4_between_turn_1400-1500_180-160.xlsx
- appendix_each_4_turn1_900-1000_180-160.xlsx
- __MACOSX/._appendix_each_4_turn1_900-1000_180-160.xlsx
- appendix_each_4_turn1_1000-1100_160-180.xlsx
- __MACOSX/._appendix_each_4_turn1_1000-1100_160-180.xlsx
- appendix_each_4_turn1_1000-1100_180-160.xlsx
- __MACOSX/._appendix_each_4_turn1_1000-1100_180-160.xlsx
- appendix_each_4_turn1_1400-1500_160-180.xlsx
- __MACOSX/._appendix_each_4_turn1_1400-1500_160-180.xlsx
- appendix_each_4_turn1_1400-1500_180-160.xlsx
- __MACOSX/._appendix_each_4_turn1_1400-1500_180-160.xlsx
- appendix_each_4_turn1_1500-1600_160-180.xlsx
- __MACOSX/._appendix_each_4_turn1_1500-1600_160-180.xlsx
- appendix_each_4_turn1_1500-1600_180-160.xlsx
- __MACOSX/._appendix_each_4_turn1_1500-1600_180-160.xlsx
- appendix_each_4_turn2_1000-1100_160-180.xlsx
- __MACOSX/._appendix_each_4_turn2_1000-1100_160-180.xlsx
- appendix_each_4_turn2_1000-1100_180-160.xlsx
- __MACOSX/._appendix_each_4_turn2_1000-1100_180-160.xlsx
- appendix_each_4_turn2_1400-1500_160-180.xlsx
- __MACOSX/._appendix_each_4_turn2_1400-1500_160-180.xlsx
- appendix_each_4_turn2_1400-1500_180-160.xlsx
- __MACOSX/._appendix_each_4_turn2_1400-1500_180-160.xlsx
- appendix_each_4_turn2_1500-1600_160-180.xlsx
- __MACOSX/._appendix_each_4_turn2_1500-1600_160-180.xlsx
- appendix_each_4_turn2_1500-1600_180-160.xlsx
- __MACOSX/._appendix_each_4_turn2_1500-1600_180-160.xlsx
- appendix_each_4_turn3_1000-1100_160-180.xlsx
- __MACOSX/._appendix_each_4_turn3_1000-1100_160-180.xlsx
- appendix_each_4_turn3_1000-1100_180-160.xlsx
- __MACOSX/._appendix_each_4_turn3_1000-1100_180-160.xlsx
- appendix_each_4_turn3_1400-1500_160-180.xlsx
- __MACOSX/._appendix_each_4_turn3_1400-1500_160-180.xlsx
- appendix_each_4_turn3_1400-1500_180-160.xlsx
- __MACOSX/._appendix_each_4_turn3_1400-1500_180-160.xlsx
- appendix_each_4_turn3_1500-1600_160-180.xlsx
- __MACOSX/._appendix_each_4_turn3_1500-1600_160-180.xlsx
- appendix_each_4_turn3_1500-1600_180-160.xlsx
- __MACOSX/._appendix_each_4_turn3_1500-1600_180-160.xlsx
- appendix_each_4_turn4_1000-1100_160-180.xlsx
- __MACOSX/._appendix_each_4_turn4_1000-1100_160-180.xlsx
- appendix_each_4_turn4_1000-1100_180-160.xlsx
- __MACOSX/._appendix_each_4_turn4_1000-1100_180-160.xlsx
- appendix_each_4_turn4_1400-1500_160-180.xlsx
- __MACOSX/._appendix_each_4_turn4_1400-1500_160-180.xlsx
- appendix_each_4_turn4_1400-1500_180-160.xlsx
- __MACOSX/._appendix_each_4_turn4_1400-1500_180-160.xlsx
- appendix_each_4_turn4_1500-1600_180-160.xlsx
- __MACOSX/._appendix_each_4_turn4_1500-1600_180-160.xlsx
