# Supplementary material for: Coordination dynamics of back-and-forth movement among expert performers: interaction in the battle scene of breaking
Source: Front Psychol. 2025 Jul 8;16:1441378. doi: 10.3389/fpsyg.2025.1441378 (PMC12282523; doi:10.3389/fpsyg.2025.1441378)
Supplement: Supplementary file 2 [file Data_Sheet_2.zip › appendix_each_1_between_turn_1.xlsx]

## Sheet: appendix_each_1_between_turn_1
	Before-A's turn	Before-B's turn	Before-After
t	1.36	1.06	0.16
df	8	8	8
p	0.48	0.48	0.88
d	0.74	0.61	0.09
