# Supplementary material for: Coordination dynamics of back-and-forth movement among expert performers: interaction in the battle scene of breaking
Source: Front Psychol. 2025 Jul 8;16:1441378. doi: 10.3389/fpsyg.2025.1441378 (PMC12282523; doi:10.3389/fpsyg.2025.1441378)
Supplement: Supplementary file 2 [file Data_Sheet_2.zip › appendix_each_1_between_turn_2.xlsx]

## Sheet: 20210521_between_turn_2
	A's turn-Before	A's turn-B's turn	A's turn-After
t	17.23	0.83	4.26
df	8	8	8
p	<0.01	0.43	<0.01
d	7.98	0.3	2
