# Supplementary material for: Coordination dynamics of back-and-forth movement among expert performers: interaction in the battle scene of breaking
Source: Front Psychol. 2025 Jul 8;16:1441378. doi: 10.3389/fpsyg.2025.1441378 (PMC12282523; doi:10.3389/fpsyg.2025.1441378)
Supplement: Supplementary file 2 [file Data_Sheet_2.zip › appendix_each_2_between_160-180.xlsx]

## Sheet: 20210521_anti_160-180
	Before_A's turn	Before_B's turn	Before_After	A's turn_B's turn	A's turn_After	B's turn_After
t	-2.01	-1.07	-1.86	2.88	0.94	-0.48
df	8	8	8	8	8	8
p	0.2	0.45	0.2	0.12	0.45	0.64
d	-1.02	-0.5	-0.56	1.4	0.5	-0.24
