# Supplementary material for: Coordination dynamics of back-and-forth movement among expert performers: interaction in the battle scene of breaking
Source: Front Psychol. 2025 Jul 8;16:1441378. doi: 10.3389/fpsyg.2025.1441378 (PMC12282523; doi:10.3389/fpsyg.2025.1441378)
Supplement: Supplementary file 2 [file Data_Sheet_2.zip › appendix_each_2_between_180-160.xlsx]

## Sheet: 20210521_anti_180-160
	Before_A's turn	Before_B's turn	Before_After	A's turn_B's turn	A's turn_After	B's turn_After
t	-0.6	-0.15	0.59	0.91	1.63	1.11
df	8	8	8	8	8	8
p	0.68	0.89	0.68	0.68	0.68	0.68
d	-0.24	-0.06	0.27	0.44	0.84	0.55
