# Supplementary material for: Coordination dynamics of back-and-forth movement among expert performers: interaction in the battle scene of breaking
Source: Front Psychol. 2025 Jul 8;16:1441378. doi: 10.3389/fpsyg.2025.1441378 (PMC12282523; doi:10.3389/fpsyg.2025.1441378)
Supplement: Supplementary file 2 [file Data_Sheet_2.zip › appendix_each_2_within_turn_1_160-180.xlsx]

## Sheet: 20210521_turn_1_160-180
	-180--160	-160--140	-140--120	-120--100	-100--80	-80--60	-60--40	-40--20	-20-0
t	-2.26	-0.5	-0.49	-0.1	-0.04	-1.27	-0.97	-1.08	-0.56
df	8	8	8	8	8	8	8	8	8
p	0.61	0.98	0.98	0.98	0.98	0.98	0.98	0.98	0.98
d	-0.4	-0.18	-0.26	-0.05	-0.02	-0.72	-0.54	-0.55	-0.33
	0-20	20-40	40-60	60-80	80-100	100-120	120-140	140-160
t	-0.02	0.32	-0.07	0.38	0.19	-0.22	0.26	1.09
df	8	8	8	8	8	8	8	8
p	0.98	0.98	0.98	0.98	0.98	0.98	0.98	0.98
d	-0.01	0.17	-0.04	0.2	0.09	-0.07	0.07	0.17
