# Supplementary material for: Coordination dynamics of back-and-forth movement among expert performers: interaction in the battle scene of breaking
Source: Front Psychol. 2025 Jul 8;16:1441378. doi: 10.3389/fpsyg.2025.1441378 (PMC12282523; doi:10.3389/fpsyg.2025.1441378)
Supplement: Supplementary file 2 [file Data_Sheet_2.zip › appendix_each_2_within_turn_1_180-160.xlsx]

## Sheet: 20210521_turn_1_180-160
	-160--140	-140--120	-120--100	-100--80	-80--60	-60--40	-40--20	-20-0
t	0.84	0.19	0.72	0.81	-0.6	-0.23	-0.26	0.12
df	8	8	8	8	8	8	8	8
p	0.98	0.98	0.98	0.98	0.98	0.98	0.98	0.98
d	0.28	0.1	0.37	0.45	-0.32	-0.14	-0.14	0.07
	0-20	20-40	40-60	60-80	80-100	100-120	120-140	140-160	160-180
t	0.67	1.15	0.8	1.25	1.04	1.25	1.86	2.65	2.26
df	8	8	8	8	8	8	8	8	8
p	0.98	0.98	0.98	0.98	0.98	0.98	0.85	0.61	0.61
d	0.39	0.65	0.43	0.56	0.53	0.44	0.55	0.63	0.4
