# Supplementary material for: Coordination dynamics of back-and-forth movement among expert performers: interaction in the battle scene of breaking
Source: Front Psychol. 2025 Jul 8;16:1441378. doi: 10.3389/fpsyg.2025.1441378 (PMC12282523; doi:10.3389/fpsyg.2025.1441378)
Supplement: Supplementary file 2 [file Data_Sheet_2.zip › appendix_each_2_within_turn_2_160-180.xlsx]

## Sheet: 20210521_turn_2_160-180
	-180--160	-160--140	-140--120	-120--100	-100--80	-80--60	-60--40	-40--20	-20-0
t	1.8	2.57	3.43	3.13	4.02	7.73	5.63	5.13	4.89
df	8	8	8	8	8	8	8	8	8
p	0.13	0.05	0.02	0.02	0.01	<0.01	0.01	0.01	0.01
d	0.62	0.99	1.56	1.34	1.81	2.8	2.62	2.93	2.69
	0-20	20-40	40-60	60-80	80-100	100-120	120-140	140-160
t	4.74	3.59	5	4.83	3.56	3.06	1.2	0.45
df	8	8	8	8	8	8	8	8
p	0.01	0.01	0.01	0.01	0.01	0.02	0.29	0.69
d	2.75	2.2	2.92	2.53	1.92	1.59	0.55	0.16
