# Supplementary material for: Coordination dynamics of back-and-forth movement among expert performers: interaction in the battle scene of breaking
Source: Front Psychol. 2025 Jul 8;16:1441378. doi: 10.3389/fpsyg.2025.1441378 (PMC12282523; doi:10.3389/fpsyg.2025.1441378)
Supplement: Supplementary file 2 [file Data_Sheet_2.zip › appendix_each_2_within_turn_2_180-160.xlsx]

## Sheet: 20210521_turn_2_180-160
	-160--140	-140--120	-120--100	-100--80	-80--60	-60--40	-40--20	-20-0
t	1.74	2.28	1.57	2.45	4.74	4.4	4.19	3.76
df	8	8	8	8	8	8	8	8
p	0.14	0.07	0.17	0.05	0.01	0.01	0.01	0.01
d	0.5	1	0.8	1.28	2.44	2.26	2.59	2.33
	0-20	20-40	40-60	60-80	80-100	100-120	120-140	140-160	160-180
t	4.05	3.06	4.71	4.71	4	2.86	-0.07	-0.87	-1.8
df	8	8	8	8	8	8	8	8	8
p	0.01	0.02	0.01	0.01	0.01	0.03	0.94	0.44	0.13
d	2.4	1.82	2.57	2.12	1.53	1.12	-0.03	-0.36	-0.62
