# Supplementary material for: Coordination dynamics of back-and-forth movement among expert performers: interaction in the battle scene of breaking
Source: Front Psychol. 2025 Jul 8;16:1441378. doi: 10.3389/fpsyg.2025.1441378 (PMC12282523; doi:10.3389/fpsyg.2025.1441378)
Supplement: Supplementary file 2 [file Data_Sheet_2.zip › appendix_each_2_within_turn_3_160-180.xlsx]

## Sheet: 20210521_turn_3_160-180
	-180--160	-160--140	-140--120	-120--100	-100--80	-80--60	-60--40	-40--20	-20-0
t	-0.92	0.23	1.54	1.39	1.31	1.62	1.82	2.51	3.38
df	8	8	8	8	8	8	8	8	8
p	0.59	0.96	0.35	0.39	0.41	0.35	0.33	0.17	0.08
d	-0.29	0.1	0.77	0.75	0.73	1.02	1.06	1.31	1.76
	0-20	20-40	40-60	60-80	80-100	100-120	120-140	140-160
t	3.7	2.87	1.23	0.16	-0.07	-0.74	-0.69	-0.03
df	8	8	8	8	8	8	8	8
p	0.08	0.12	0.43	0.97	0.97	0.67	0.67	0.97
d	1.5	1.31	0.49	0.06	-0.04	-0.4	-0.29	-0.01
