# Supplementary material for: Coordination dynamics of back-and-forth movement among expert performers: interaction in the battle scene of breaking
Source: Front Psychol. 2025 Jul 8;16:1441378. doi: 10.3389/fpsyg.2025.1441378 (PMC12282523; doi:10.3389/fpsyg.2025.1441378)
Supplement: Supplementary file 2 [file Data_Sheet_2.zip › appendix_each_2_within_turn_3_180-160.xlsx]

## Sheet: 20210521_turn_3_180-160
	-160--140	-140--120	-120--100	-100--80	-80--60	-60--40	-40--20	-20-0
t	0.83	1.76	1.64	1.54	2.03	2.38	2.87	3.55
df	8	8	8	8	8	8	8	8
p	0.64	0.33	0.35	0.35	0.26	0.17	0.12	0.08
d	0.35	0.93	0.91	0.88	1.15	1.18	1.41	1.78
	0-20	20-40	40-60	60-80	80-100	100-120	120-140	140-160	160-180
t	4.91	2.4	1.37	0.7	0.64	0.05	-0.1	0.59	0.92
df	8	8	8	8	8	8	8	8	8
p	0.04	0.17	0.39	0.67	0.68	0.97	0.97	0.69	0.59
d	1.54	1.38	0.7	0.35	0.27	0.02	-0.05	0.24	0.29
