# Supplementary material for: Coordination dynamics of back-and-forth movement among expert performers: interaction in the battle scene of breaking
Source: Front Psychol. 2025 Jul 8;16:1441378. doi: 10.3389/fpsyg.2025.1441378 (PMC12282523; doi:10.3389/fpsyg.2025.1441378)
Supplement: Supplementary file 2 [file Data_Sheet_2.zip › appendix_each_2_within_turn_4_160-180.xlsx]

## Sheet: 20210521_turn_4_160-180
	-180--160	-160--140	-140--120	-120--100	-100--80	-80--60	-60--40	-40--20	-20-0
t	1.34	2.35	1.84	1.57	1.82	0.57	1.06	1.24	-0.32
df	8	8	8	8	8	8	8	8	8
p	0.58	0.58	0.58	0.58	0.58	0.79	0.58	0.58	0.89
d	0.47	1.05	0.96	0.94	1.07	0.29	0.61	0.72	-0.11
	0-20	20-40	40-60	60-80	80-100	100-120	120-140	140-160
t	-0.49	0.94	2.08	1.75	0.97	-0.19	0.07	0.39
df	8	8	8	8	8	8	8	8
p	0.83	0.58	0.58	0.58	0.58	0.94	0.95	0.86
d	-0.22	0.53	1.19	0.83	0.52	-0.09	0.03	0.13
