# Supplementary material for: Coordination dynamics of back-and-forth movement among expert performers: interaction in the battle scene of breaking
Source: Front Psychol. 2025 Jul 8;16:1441378. doi: 10.3389/fpsyg.2025.1441378 (PMC12282523; doi:10.3389/fpsyg.2025.1441378)
Supplement: Supplementary file 2 [file Data_Sheet_2.zip › appendix_each_2_within_turn_4_180-160.xlsx]

## Sheet: 20210521_turn_4_180-160
	-160--140	-140--120	-120--100	-100--80	-80--60	-60--40	-40--20	-20-0
t	1.82	1.28	1.06	1.16	-0.14	0.39	0.63	-1.03
df	8	8	8	8	8	8	8	8
p	0.58	0.58	0.58	0.58	0.95	0.86	0.78	0.58
d	0.57	0.6	0.47	0.59	-0.08	0.24	0.35	-0.58
	0-20	20-40	40-60	60-80	80-100	100-120	120-140	140-160	160-180
t	-1.03	0.22	1.4	0.95	0.11	-1.06	-0.79	-1.15	-1.34
df	8	8	8	8	8	8	8	8	8
p	0.58	0.94	0.58	0.58	0.95	0.58	0.67	0.58	0.58
d	-0.58	0.13	0.76	0.33	0.04	-0.43	-0.3	-0.39	-0.47
