# Supplementary material for: Coordination dynamics of back-and-forth movement among expert performers: interaction in the battle scene of breaking
Source: Front Psychol. 2025 Jul 8;16:1441378. doi: 10.3389/fpsyg.2025.1441378 (PMC12282523; doi:10.3389/fpsyg.2025.1441378)
Supplement: Supplementary file 2 [file Data_Sheet_2.zip › appendix_each_3_between_turn_1.xlsx]

## Sheet: 20210521_between_turn_1
	Before-A's turn	Before-B's turn	Before-After
t	-1.01	-1.2	0.42
df	8	8	8
p	0.34	0.27	0.69
d	-0.48	-0.55	0.16
