# Supplementary material for: Coordination dynamics of back-and-forth movement among expert performers: interaction in the battle scene of breaking
Source: Front Psychol. 2025 Jul 8;16:1441378. doi: 10.3389/fpsyg.2025.1441378 (PMC12282523; doi:10.3389/fpsyg.2025.1441378)
Supplement: Supplementary file 2 [file Data_Sheet_2.zip › appendix_each_3_between_turn_2.xlsx]

## Sheet: 20210521_between_turn_2
	Before	B's turn	After
t	2.68	-0.25	1.98
df	8	8	8
p	0.03	0.81	0.08
d	1.27	-0.12	0.77
