# Supplementary material for: Coordination dynamics of back-and-forth movement among expert performers: interaction in the battle scene of breaking
Source: Front Psychol. 2025 Jul 8;16:1441378. doi: 10.3389/fpsyg.2025.1441378 (PMC12282523; doi:10.3389/fpsyg.2025.1441378)
Supplement: Supplementary file 2 [file Data_Sheet_2.zip › appendix_each_3_between_turn_3.xlsx]

## Sheet: 20210521_between_turn_3
	Before	A's turn	After
t	2.46	0.67	1.93
df	8	8	8
p	0.04	0.52	0.09
d	1.1	0.28	0.78
