# Supplementary material for: Coordination dynamics of back-and-forth movement among expert performers: interaction in the battle scene of breaking
Source: Front Psychol. 2025 Jul 8;16:1441378. doi: 10.3389/fpsyg.2025.1441378 (PMC12282523; doi:10.3389/fpsyg.2025.1441378)
Supplement: Supplementary file 2 [file Data_Sheet_2.zip › appendix_each_3_between_turn_4.xlsx]

## Sheet: 20210521_between_turn_4
	Before	A's turn	B's turn
t	0.34	-1.47	-1.93
df	8	8	8
p	0.74	0.18	0.09
d	0.17	-0.68	-0.78
