# Supplementary material for: Coordination dynamics of back-and-forth movement among expert performers: interaction in the battle scene of breaking
Source: Front Psychol. 2025 Jul 8;16:1441378. doi: 10.3389/fpsyg.2025.1441378 (PMC12282523; doi:10.3389/fpsyg.2025.1441378)
Supplement: Supplementary file 2 [file Data_Sheet_2.zip › appendix_each_3_within_turn_1.xlsx]

## Sheet: 20210521_within_turn_1
	0-0.05	0.05-0.1	0.1-0.15	0.2-0.25	0.25-0.3	0.3-0.35	0.35-0.4	0.4-0.45	0.45-0.5	0.5-0.55
t	3.38	3.81	0.12	0.96	0.04	-0.19	1.15	0.78	1.3	0.52
df	8	8	8	8	8	8	8	8	8	8
p	0.02	0.01	0.92	0.41	0.97	0.88	0.34	0.5	0.29	0.66
d	1.29	1.36	0.05	0.29	0.02	-0.04	0.36	0.39	0.71	0.34
	0.55-0.6	0.6-0.65	0.65-0.7	0.7-0.75	0.75-0.8	0.8-0.85	0.85-0.9	0.9-0.95	0.95-1	1-1.05
t	1.09	0.9	1.66	1.16	1.8	1.21	1.65	0.25	2.83	2.1
df	8	8	8	8	8	8	8	8	8	8
p	0.35	0.44	0.18	0.34	0.15	0.32	0.18	0.85	0.04	0.1
d	0.5	0.46	0.85	0.46	0.88	0.65	0.77	0.14	1.12	1.24
	1.05-1.1	1.1-1.15	1.15-1.2	1.2-1.25	1.25-1.3	1.3-1.35	1.35-1.4	1.4-1.45	1.45-1.5	1.5-1.55
t	3.74	2.44	2.37	3.38	3.74	3.31	2.68	3.3	2.45	1.61
df	8	8	8	8	8	8	8	8	8	8
p	0.01	0.06	0.07	0.02	0.01	0.02	0.04	0.02	0.06	0.19
d	1.76	1.13	1.32	1.34	1.76	1.56	1.33	1.49	1.31	0.94
	1.55-1.6	1.6-1.65	1.65-1.7	1.7-1.75	1.75-1.8	1.8-1.85	1.85-1.9	1.9-1.95	1.95-2	2-2.05
t	3.74	3.74	3.74	3.54	3.74	3.31	3.3	2.71	3.74	3.74
df	8	8	8	8	8	8	8	8	8	8
p	0.01	0.01	0.01	0.02	0.01	0.02	0.02	0.04	0.01	0.01
d	1.76	1.76	1.76	1.46	1.76	1.56	1.49	1.47	1.76	1.76
	2.05-2.1	2.1-2.15	2.15-2.2	2.2-2.25	2.25-2.3	2.3-2.35	2.35-2.4	2.4-2.45	2.45-2.5	2.5-2.55
t	2.73	3.74	3.74	3.74	3.74	3.74	3.54	3.74	3.74	3.74
df	8	8	8	8	8	8	8	8	8	8
p	0.04	0.01	0.01	0.01	0.01	0.01	0.02	0.01	0.01	0.01
d	1.48	1.76	1.76	1.76	1.76	1.76	1.46	1.76	1.76	1.76
	2.55-2.6	2.6-2.65	2.65-2.7	2.7-2.75	2.75-2.8	2.8-2.85	2.85-2.9	2.9-2.95	2.95-3
t	3.74	2.71	3.74	3.74	3.74	3.74	3.74	3.74	3.74
df	8	8	8	8	8	8	8	8	8
p	0.01	0.04	0.01	0.01	0.01	0.01	0.01	0.01	0.01
d	1.76	1.47	1.76	1.76	1.76	1.76	1.76	1.76	1.76
