# Supplementary material for: Coordination dynamics of back-and-forth movement among expert performers: interaction in the battle scene of breaking
Source: Front Psychol. 2025 Jul 8;16:1441378. doi: 10.3389/fpsyg.2025.1441378 (PMC12282523; doi:10.3389/fpsyg.2025.1441378)
Supplement: Supplementary file 2 [file Data_Sheet_2.zip › appendix_each_3_within_turn_2.xlsx]

## Sheet: 20210521_within_turn_2
	0-0.05	0.05-0.1	0.1-0.15	0.15-0.2	0.25-0.3	0.3-0.35	0.35-0.4	0.4-0.45	0.45-0.5	0.5-0.55
t	12.74	8.35	4.17	1.78	0.17	1.12	1.34	1.61	3.46	3.68
df	8	8	8	8	8	8	8	8	8	8
p	<0.01	<0.01	<0.01	0.12	0.87	0.3	0.23	0.15	0.01	0.01
d	5.48	2.8	1.91	0.59	0.07	0.57	0.73	0.91	1.55	2.06
	0.55-0.6	0.6-0.65	0.65-0.7	0.7-0.75	0.75-0.8	0.8-0.85	0.85-0.9	0.9-0.95	0.95-1	1-1.05
t	6.12	4.45	6.25	6.04	8.07	5.59	6.23	7.49	8.62	8.43
df	8	8	8	8	8	8	8	8	8	8
p	<0.01	<0.01	<0.01	<0.01	<0.01	<0.01	<0.01	<0.01	<0.01	<0.01
d	2.93	2.65	2.95	3.22	3.64	3.06	3.85	3.78	4.59	4.43
	1.05-1.1	1.1-1.15	1.15-1.2	1.2-1.25	1.25-1.3	1.3-1.35	1.35-1.4	1.4-1.45	1.45-1.5	1.5-1.55
t	12.16	8.91	14.81	12.34	9.43	11.9	8.53	12.48	13.46	13.38
df	8	8	8	8	8	8	8	8	8	8
p	<0.01	<0.01	<0.01	<0.01	<0.01	<0.01	<0.01	<0.01	<0.01	<0.01
d	4.78	5.01	5.97	4.86	4.69	5.14	5.04	6.03	5.57	6.17
	1.55-1.6	1.6-1.65	1.65-1.7	1.7-1.75	1.75-1.8	1.8-1.85	1.85-1.9	1.9-1.95	1.95-2	2-2.05
t	12.85	14.27	14.81	10.04	14.27	13.03	14.27	12.48	14.27	12.85
df	8	8	8	8	8	8	8	8	8	8
p	<0.01	<0.01	<0.01	<0.01	<0.01	<0.01	<0.01	<0.01	<0.01	<0.01
d	6.11	6.73	5.97	5.93	6.73	5.51	6.73	6.03	6.73	6.11
	2.05-2.1	2.1-2.15	2.15-2.2	2.2-2.25	2.25-2.3	2.3-2.35	2.35-2.4	2.4-2.45	2.45-2.5	2.5-2.55
t	10.04	14.27	14.27	11.92	14.58	14.27	14.27	14.27	14.27	14.27
df	8	8	8	8	8	8	8	8	8	8
p	<0.01	<0.01	<0.01	<0.01	<0.01	<0.01	<0.01	<0.01	<0.01	<0.01
d	5.93	6.73	6.73	6.11	6.14	6.73	6.73	6.73	6.73	6.73
	2.55-2.6	2.6-2.65	2.65-2.7	2.7-2.75	2.75-2.8	2.8-2.85	2.85-2.9	2.9-2.95	2.95-3
t	14.27	14.27	14.27	14.27	14.27	14.27	14.27	14.27	14.27
df	8	8	8	8	8	8	8	8	8
p	<0.01	<0.01	<0.01	<0.01	<0.01	<0.01	<0.01	<0.01	<0.01
d	6.73	6.73	6.73	6.73	6.73	6.73	6.73	6.73	6.73
