# Supplementary material for: Coordination dynamics of back-and-forth movement among expert performers: interaction in the battle scene of breaking
Source: Front Psychol. 2025 Jul 8;16:1441378. doi: 10.3389/fpsyg.2025.1441378 (PMC12282523; doi:10.3389/fpsyg.2025.1441378)
Supplement: Supplementary file 2 [file Data_Sheet_2.zip › appendix_each_3_within_turn_3.xlsx]

## Sheet: 20210521_within_turn_3
	0-0.05	0.05-0.1	0.1-0.15	0.15-0.2	0.2-0.25	0.3-0.35	0.35-0.4	0.4-0.45	0.45-0.5	0.5-0.55
t	14.68	15.26	6.85	2.02	0.02	1.17	1.75	4.36	4.84	6.72
df	8	8	8	8	8	8	8	8	8	8
p	<0.01	<0.01	<0.01	0.08	0.99	0.28	0.12	<0.01	<0.01	<0.01
d	7.74	5	2.83	0.69	0.01	0.58	1.05	2.58	2.24	3.36
	0.55-0.6	0.6-0.65	0.65-0.7	0.7-0.75	0.75-0.8	0.8-0.85	0.85-0.9	0.9-0.95	0.95-1	1-1.05
t	7.5	6.2	8.47	9.73	7.86	11.38	14.8	13.12	17.67	11.92
df	8	8	8	8	8	8	8	8	8	8
p	<0.01	<0.01	<0.01	<0.01	<0.01	<0.01	<0.01	<0.01	<0.01	<0.01
d	4.17	3.45	4.44	5.8	4.13	5.46	7.01	5.9	7.67	6.85
	1.05-1.1	1.1-1.15	1.15-1.2	1.2-1.25	1.25-1.3	1.3-1.35	1.35-1.4	1.4-1.45	1.45-1.5	1.5-1.55
t	12.56	12.49	21.79	14.79	15.99	23.84	18.33	29.57	22.29	20.1
df	8	8	8	8	8	8	8	8	8	8
p	<0.01	<0.01	<0.01	<0.01	<0.01	<0.01	<0.01	<0.01	<0.01	<0.01
d	7.13	6.26	11.08	8.19	8.9	7.66	8.68	9.02	8.31	9.65
	1.55-1.6	1.6-1.65	1.65-1.7	1.7-1.75	1.75-1.8	1.8-1.85	1.85-1.9	1.9-1.95	1.95-2	2-2.05
t	17.06	28.67	16.2	15.41	19.95	28.67	17.24	28.67	28.67	28.67
df	8	8	8	8	8	8	8	8	8	8
p	<0.01	<0.01	<0.01	<0.01	<0.01	<0.01	<0.01	<0.01	<0.01	<0.01
d	7.07	13.52	9.16	8.64	9.6	13.52	10.4	13.52	13.52	13.52
	2.05-2.1	2.1-2.15	2.15-2.2	2.2-2.25	2.25-2.3	2.3-2.35	2.35-2.4	2.4-2.45	2.45-2.5	2.5-2.55
t	28.67	21.79	28.67	28.67	23.86	28.67	28.67	28.67	28.67	28.67
df	8	8	8	8	8	8	8	8	8	8
p	<0.01	<0.01	<0.01	<0.01	<0.01	<0.01	<0.01	<0.01	<0.01	<0.01
d	13.52	11.08	13.52	13.52	11.29	13.52	13.52	13.52	13.52	13.52
	2.55-2.6	2.6-2.65	2.65-2.7	2.7-2.75	2.75-2.8	2.8-2.85	2.85-2.9	2.9-2.95	2.95-3
t	21.99	28.67	28.67	28.67	21.99	28.67	28.67	28.67	28.67
df	8	8	8	8	8	8	8	8	8
p	<0.01	<0.01	<0.01	<0.01	<0.01	<0.01	<0.01	<0.01	<0.01
d	11.16	13.52	13.52	13.52	11.16	13.52	13.52	13.52	13.52
