# Supplementary material for: Coordination dynamics of back-and-forth movement among expert performers: interaction in the battle scene of breaking
Source: Front Psychol. 2025 Jul 8;16:1441378. doi: 10.3389/fpsyg.2025.1441378 (PMC12282523; doi:10.3389/fpsyg.2025.1441378)
Supplement: Supplementary file 2 [file Data_Sheet_2.zip › appendix_each_3_within_turn_4.xlsx]

## Sheet: 20210521_within_turn_4
	0-0.05	0.05-0.1	0.1-0.15	0.15-0.2	0.2-0.25	0.3-0.35	0.35-0.4	0.4-0.45	0.45-0.5	0.5-0.55
t	2.37	3.53	3.66	1.43	-0.07	0.01	1.29	1.85	0.55	3.32
df	8	8	8	8	8	8	8	8	8	8
p	0.06	0.01	0.01	0.21	0.96	0.99	0.25	0.12	0.62	0.02
d	1.41	1.69	0.69	0.33	-0.03	0	0.25	0.61	0.25	0.72
	0.55-0.6	0.6-0.65	0.65-0.7	0.7-0.75	0.75-0.8	0.8-0.85	0.85-0.9	0.9-0.95	0.95-1	1-1.05
t	3.24	3.16	2.04	1.69	4.23	1.46	3.71	1.1	3.57	2.12
df	8	8	8	8	8	8	8	8	8	8
p	0.02	0.02	0.09	0.15	0.01	0.2	0.01	0.32	0.01	0.08
d	1.08	1.18	1.05	0.81	1.37	0.82	1.3	0.61	1.5	1.02
	1.05-1.1	1.1-1.15	1.15-1.2	1.2-1.25	1.25-1.3	1.3-1.35	1.35-1.4	1.4-1.45	1.45-1.5	1.5-1.55
t	4.14	4.24	3.78	3.01	4.51	4.5	2	4.87	4.87	3.09
df	8	8	8	8	8	8	8	8	8	8
p	0.01	0.01	0.01	0.02	<0.01	<0.01	0.1	<0.01	<0.01	0.02
d	1.7	1.85	1.65	1.23	1.93	1.92	1.12	2.3	2.3	1.79
	1.55-1.6	1.6-1.65	1.65-1.7	1.7-1.75	1.75-1.8	1.8-1.85	1.85-1.9	1.9-1.95	1.95-2	2-2.05
t	2.83	2.44	4.48	3.09	4.64	4.87	2.13	4.87	4.87	4.42
df	8	8	8	8	8	8	8	8	8	8
p	0.03	0.05	<0.01	0.02	<0.01	<0.01	0.08	<0.01	<0.01	<0.01
d	1.57	1.44	2.05	1.79	2.14	2.3	1.22	2.3	2.3	1.97
	2.05-2.1	2.1-2.15	2.15-2.2	2.2-2.25	2.25-2.3	2.3-2.35	2.35-2.4	2.4-2.45	2.45-2.5	2.5-2.55
t	4.87	4.87	4.87	4.87	4.87	4.87	4.87	3.09	4.87	4.87
df	8	8	8	8	8	8	8	8	8	8
p	<0.01	<0.01	<0.01	<0.01	<0.01	<0.01	<0.01	0.02	<0.01	<0.01
d	2.3	2.3	2.3	2.3	2.3	2.3	2.3	1.79	2.3	2.3
	2.55-2.6	2.6-2.65	2.65-2.7	2.7-2.75	2.75-2.8	2.8-2.85	2.85-2.9	2.9-2.95	2.95-3
t	4.87	4.87	4.87	4.87	4.87	4.87	4.87	4.87	4.87
df	8	8	8	8	8	8	8	8	8
p	<0.01	<0.01	<0.01	<0.01	<0.01	<0.01	<0.01	<0.01	<0.01
d	2.3	2.3	2.3	2.3	2.3	2.3	2.3	2.3	2.3
