# Supplementary material for: Coordination dynamics of back-and-forth movement among expert performers: interaction in the battle scene of breaking
Source: Front Psychol. 2025 Jul 8;16:1441378. doi: 10.3389/fpsyg.2025.1441378 (PMC12282523; doi:10.3389/fpsyg.2025.1441378)
Supplement: Supplementary file 2 [file Data_Sheet_2.zip › appendix_each_4_between_distance_turn_2_160-180.xlsx]

## Sheet: 20210521_between_distance_turn_
	1000~1100-1400~1500	1000~1100-1500~1600	1400~1500-1500~1600
t	0.09	-0.94	-0.6
df	8	6	6
p	0.49	0.67	0.67
d	0.04	NA	NA
