# Supplementary material for: Coordination dynamics of back-and-forth movement among expert performers: interaction in the battle scene of breaking
Source: Front Psychol. 2025 Jul 8;16:1441378. doi: 10.3389/fpsyg.2025.1441378 (PMC12282523; doi:10.3389/fpsyg.2025.1441378)
Supplement: Supplementary file 2 [file Data_Sheet_2.zip › appendix_each_4_between_distance_turn_3_160-180.xlsx]

## Sheet: 20210521_between_distance_turn_
	1000~1100-1400~1500	1000~1100-1500~1600	1400~1500-1500~1600
t	0.62	-0.28	-1.24
df	8	8	8
p	0.51	0.99	0.51
d	0.32	-0.15	-0.63
