# Supplementary material for: Coordination dynamics of back-and-forth movement among expert performers: interaction in the battle scene of breaking
Source: Front Psychol. 2025 Jul 8;16:1441378. doi: 10.3389/fpsyg.2025.1441378 (PMC12282523; doi:10.3389/fpsyg.2025.1441378)
Supplement: Supplementary file 2 [file Data_Sheet_2.zip › appendix_each_4_between_distance_turn_4_160-180.xlsx]

## Sheet: 20210521_between_distance_turn_
	1000~1100-1400~1500	1000~1100-1500~1600	1400~1500-1500~1600
t	0.9	1.81	1.02
df	8	8	8
p	1	0.45	0.56
d	0.46	0.72	0.52
