# Supplementary material for: Coordination dynamics of back-and-forth movement among expert performers: interaction in the battle scene of breaking
Source: Front Psychol. 2025 Jul 8;16:1441378. doi: 10.3389/fpsyg.2025.1441378 (PMC12282523; doi:10.3389/fpsyg.2025.1441378)
Supplement: Supplementary file 2 [file Data_Sheet_2.zip › appendix_each_4_between_turn_1000-1100_180-160.xlsx]

## Sheet: 20210521_between_turn_1000-1100
	Before-A's turn	Before-B's turn	Before-After	A's turn-B's turn	A's turn-After	B's turn-After
t	1.79	-0.06	4.37	-0.53	2.79	1.32
df	8	8	8	8	8	8
p	0.22	0.95	0.01	0.73	0.07	0.33
d	0.98	-0.03	1.82	-0.25	1.07	0.59
