# Supplementary material for: Coordination dynamics of back-and-forth movement among expert performers: interaction in the battle scene of breaking
Source: Front Psychol. 2025 Jul 8;16:1441378. doi: 10.3389/fpsyg.2025.1441378 (PMC12282523; doi:10.3389/fpsyg.2025.1441378)
Supplement: Supplementary file 2 [file Data_Sheet_2.zip › appendix_each_4_between_turn_1400-1500_180-160.xlsx]

## Sheet: 20210521_between_turn_1400-1500
	Before-A's turn	Before-B's turn	Before-After	A's turn-B's turn	A's turn-After	B's turn-After
t	-0.62	3.53	2.64	4.24	5.18	0.67
df	8	8	8	8	8	8
p	0.55	0.02	0.04	0.01	0.01	0.55
d	-0.3	1.69	1.41	1.61	1.46	0.19
