# Supplementary material for: Coordination dynamics of back-and-forth movement among expert performers: interaction in the battle scene of breaking
Source: Front Psychol. 2025 Jul 8;16:1441378. doi: 10.3389/fpsyg.2025.1441378 (PMC12282523; doi:10.3389/fpsyg.2025.1441378)
Supplement: Supplementary file 2 [file Data_Sheet_2.zip › appendix_each_4_turn1_900-1000_180-160.xlsx]

## Sheet: 20210521_turn_1_900-1000_180-16
	-160--140	-140--120	-120--100	-100--80	-80--60	-60--40	-40--20	-20-0
t	NA	NA	NA	-1	-1	NA	NA	-1
df	2	2	2	2	2	2	2	2
p	NA	NA	NA	0.42	0.42	NA	NA	0.42
d	NA	NA	NA	NA	NA	NA	NA	NA
	0-20	20-40	40-60	60-80	80-100	100-120	120-140	140-160	160-180
t	-1	-1	-1	NA	NA	-1	-1	-1	NA
df	2	2	2	2	2	2	2	2	2
p	0.42	0.42	0.42	NA	NA	0.42	0.42	0.42	NA
d	NA	NA	NA	NA	NA	NA	NA	NA	NA
