# Supplementary material for: Coordination dynamics of back-and-forth movement among expert performers: interaction in the battle scene of breaking
Source: Front Psychol. 2025 Jul 8;16:1441378. doi: 10.3389/fpsyg.2025.1441378 (PMC12282523; doi:10.3389/fpsyg.2025.1441378)
Supplement: Supplementary file 2 [file Data_Sheet_2.zip › appendix_each_4_turn1_1000-1100_160-180.xlsx]

## Sheet: 20210521_turn_1_1000-1100_160-1
	-180--160	-160--140	-140--120	-120--100	-100--80	-80--60	-60--40	-40--20	-20-0
t	-2.07	-0.14	1.37	1.6	2.59	3.11	5.35	3.24	2.08
df	8	8	8	8	8	8	8	8	8
p	0.1	0.89	0.25	0.19	0.05	0.04	0.01	0.04	0.1
d	-0.54	-0.05	0.48	0.51	1.31	1.65	2.89	1.92	1.2
	0-20	20-40	40-60	60-80	80-100	100-120	120-140	140-160
t	2.94	3.84	2.84	3.14	2.84	3.42	1	-0.17
df	8	8	8	8	8	8	8	8
p	0.04	0.04	0.04	0.04	0.04	0.04	0.39	0.89
d	1.61	2.13	1.75	1.74	1.45	1.72	0.45	-0.06
