# Supplementary material for: Coordination dynamics of back-and-forth movement among expert performers: interaction in the battle scene of breaking
Source: Front Psychol. 2025 Jul 8;16:1441378. doi: 10.3389/fpsyg.2025.1441378 (PMC12282523; doi:10.3389/fpsyg.2025.1441378)
Supplement: Supplementary file 2 [file Data_Sheet_2.zip › appendix_each_4_turn1_1000-1100_180-160.xlsx]

## Sheet: 20210521_turn_1_1000-1100_180-1
	-160--140	-140--120	-120--100	-100--80	-80--60	-60--40	-40--20	-20-0
t	1.12	2.03	2.86	3.42	3.78	6.33	4.46	2.69
df	8	8	8	8	8	8	8	8
p	0.3	0.09	0.03	0.02	0.01	0	0.01	0.04
d	0.42	0.94	1.06	1.84	2.13	3.37	2.38	1.64
	0-20	20-40	40-60	60-80	80-100	100-120	120-140	140-160	160-180
t	4.13	4.9	3.6	3.91	3.89	4.18	2.41	1.99	2.07
df	8	8	8	8	8	8	8	8	8
p	0.01	0.01	0.01	0.01	0.01	0.01	0.06	0.09	0.09
d	2.04	2.59	2.22	2.23	1.97	2.27	0.98	0.44	0.54
