# Supplementary material for: Coordination dynamics of back-and-forth movement among expert performers: interaction in the battle scene of breaking
Source: Front Psychol. 2025 Jul 8;16:1441378. doi: 10.3389/fpsyg.2025.1441378 (PMC12282523; doi:10.3389/fpsyg.2025.1441378)
Supplement: Supplementary file 2 [file Data_Sheet_2.zip › appendix_each_4_turn1_1400-1500_160-180.xlsx]

## Sheet: 20210521_turn_1_1400-1500_160-1
	-180--160	-160--140	-140--120	-120--100	-100--80	-80--60	-60--40	-40--20	-20-0
t	0.37	1.49	1.55	2.12	1.69	1.67	2.43	2.81	2.97
df	8	8	8	8	8	8	8	8	8
p	0.72	0.23	0.23	0.16	0.23	0.23	0.16	0.16	0.16
d	0.1	0.7	0.82	0.73	0.78	0.79	0.99	1.38	1.57
	0-20	20-40	40-60	60-80	80-100	100-120	120-140	140-160
t	2.19	2.28	2.16	1.54	0.79	1.21	0.84	1.77
df	8	8	8	8	8	8	8	8
p	0.16	0.16	0.16	0.23	0.48	0.32	0.48	0.23
d	1.3	1.23	1.17	0.93	0.49	0.63	0.37	0.52
