# Supplementary material for: Coordination dynamics of back-and-forth movement among expert performers: interaction in the battle scene of breaking
Source: Front Psychol. 2025 Jul 8;16:1441378. doi: 10.3389/fpsyg.2025.1441378 (PMC12282523; doi:10.3389/fpsyg.2025.1441378)
Supplement: Supplementary file 2 [file Data_Sheet_2.zip › appendix_each_4_turn1_1400-1500_180-160.xlsx]

## Sheet: 20210521_turn_1_1400-1500_180-1
	-160--140	-140--120	-120--100	-100--80	-80--60	-60--40	-40--20	-20-0
t	1.79	1.94	2.15	2.07	1.84	3.05	3.7	4.01
df	8	8	8	8	8	8	8	8
p	0.15	0.14	0.13	0.14	0.15	0.05	0.05	0.05
d	0.83	1.08	0.91	0.94	0.98	1.32	1.91	2.11
	0-20	20-40	40-60	60-80	80-100	100-120	120-140	140-160	160-180
t	3.07	3.45	2.79	1.91	0.93	1.29	0.74	2.21	-0.37
df	8	8	8	8	8	8	8	8	8
p	0.05	0.05	0.07	0.14	0.43	0.28	0.51	0.13	0.72
d	1.68	1.73	1.6	1.17	0.49	0.76	0.37	0.58	-0.1
