# Supplementary material for: Coordination dynamics of back-and-forth movement among expert performers: interaction in the battle scene of breaking
Source: Front Psychol. 2025 Jul 8;16:1441378. doi: 10.3389/fpsyg.2025.1441378 (PMC12282523; doi:10.3389/fpsyg.2025.1441378)
Supplement: Supplementary file 2 [file Data_Sheet_2.zip › appendix_each_4_turn1_1500-1600_160-180.xlsx]

## Sheet: 20210521_turn_1_1500-1600_160-1
	-180--160	-160--140	-140--120	-120--100	-100--80	-80--60	-60--40	-40--20	-20-0
t	3.7	1.83	1.78	1.13	1.84	0.75	1.3	2.82	1.59
df	4	4	4	4	4	4	4	4	4
p	0.35	0.37	0.37	0.42	0.37	0.56	0.42	0.37	0.4
d	NA	NA	NA	NA	NA	NA	NA	NA	NA
	0-20	20-40	40-60	60-80	80-100	100-120	120-140	140-160
t	1.17	1.96	1.78	0.46	0.32	1.14	1.48	0.9
df	4	4	4	4	4	4	4	4
p	0.42	0.37	0.37	0.71	0.77	0.42	0.4	0.51
d	NA	NA	NA	NA	NA	NA	NA	NA
