# Supplementary material for: Coordination dynamics of back-and-forth movement among expert performers: interaction in the battle scene of breaking
Source: Front Psychol. 2025 Jul 8;16:1441378. doi: 10.3389/fpsyg.2025.1441378 (PMC12282523; doi:10.3389/fpsyg.2025.1441378)
Supplement: Supplementary file 2 [file Data_Sheet_2.zip › appendix_each_4_turn1_1500-1600_180-160.xlsx]

## Sheet: 20210521_turn_1_1500-1600_180-1
	-160--140	-140--120	-120--100	-100--80	-80--60	-60--40	-40--20	-20-0
t	-1.26	0.32	0.04	0.62	-0.3	0.21	0.97	0.44
df	4	4	4	4	4	4	4	4
p	0.98	0.98	0.98	0.98	0.98	0.98	0.98	0.98
d	NA	NA	NA	NA	NA	NA	NA	NA
	0-20	20-40	40-60	60-80	80-100	100-120	120-140	140-160	160-180
t	0.03	0.89	0.18	-0.46	-0.46	0.23	0.22	-0.8	-3.7
df	4	4	4	4	4	4	4	4	4
p	0.98	0.98	0.98	0.98	0.98	0.98	0.98	0.98	0.35
d	NA	NA	NA	NA	NA	NA	NA	NA	NA
