# Supplementary material for: Coordination dynamics of back-and-forth movement among expert performers: interaction in the battle scene of breaking
Source: Front Psychol. 2025 Jul 8;16:1441378. doi: 10.3389/fpsyg.2025.1441378 (PMC12282523; doi:10.3389/fpsyg.2025.1441378)
Supplement: Supplementary file 2 [file Data_Sheet_2.zip › appendix_each_4_turn2_1000-1100_160-180.xlsx]

## Sheet: 20210521_turn_2_1000-1100_160-1
	-180--160	-160--140	-140--120	-120--100	-100--80	-80--60	-60--40	-40--20	-20-0
t	0.71	1.51	0.86	2.93	1.59	2.8	1.6	1.25	0.86
df	8	8	8	8	8	8	8	8	8
p	0.6	0.41	0.54	0.2	0.41	0.2	0.41	0.44	0.54
d	0.25	0.51	0.36	0.78	0.7	1.34	0.96	0.74	0.53
	0-20	20-40	40-60	60-80	80-100	100-120	120-140	140-160
t	1.15	1.16	1.6	1.75	1.24	0.61	0.16	0.18
df	8	8	8	8	8	8	8	8
p	0.44	0.44	0.41	0.41	0.44	0.64	0.87	0.87
d	0.68	0.69	0.96	0.96	0.73	0.35	0.05	0.05
