# Supplementary material for: Coordination dynamics of back-and-forth movement among expert performers: interaction in the battle scene of breaking
Source: Front Psychol. 2025 Jul 8;16:1441378. doi: 10.3389/fpsyg.2025.1441378 (PMC12282523; doi:10.3389/fpsyg.2025.1441378)
Supplement: Supplementary file 2 [file Data_Sheet_2.zip › appendix_each_4_turn2_1000-1100_180-160.xlsx]

## Sheet: 20210521_turn_2_1000-1100_180-1
	-160--140	-140--120	-120--100	-100--80	-80--60	-60--40	-40--20	-20-0
t	1.37	0.48	1.86	0.99	2.83	1.46	1.09	0.73
df	8	8	8	8	8	8	8	8
p	0.54	0.75	0.54	0.54	0.38	0.54	0.54	0.65
d	0.34	0.15	0.68	0.57	1.51	0.91	0.63	0.37
	0-20	20-40	40-60	60-80	80-100	100-120	120-140	140-160	160-180
t	1.11	1.04	1.79	1.53	1.07	0.15	-0.39	-0.39	-0.71
df	8	8	8	8	8	8	8	8	8
p	0.54	0.54	0.54	0.54	0.54	0.89	0.75	0.75	0.65
d	0.55	0.56	0.92	0.92	0.61	0.09	-0.18	-0.17	-0.25
