# Supplementary material for: Coordination dynamics of back-and-forth movement among expert performers: interaction in the battle scene of breaking
Source: Front Psychol. 2025 Jul 8;16:1441378. doi: 10.3389/fpsyg.2025.1441378 (PMC12282523; doi:10.3389/fpsyg.2025.1441378)
Supplement: Supplementary file 2 [file Data_Sheet_2.zip › appendix_each_4_turn2_1400-1500_160-180.xlsx]

## Sheet: 20210521_turn_2_1400-1500_160-1
	-180--160	-160--140	-140--120	-120--100	-100--80	-80--60	-60--40	-40--20	-20-0
t	-1.71	-1.36	1.15	0.09	1	1.59	1.64	2.62	2.23
df	8	8	8	8	8	8	8	8	8
p	0.26	0.33	0.36	0.93	0.37	0.26	0.26	0.2	0.2
d	-0.54	-0.48	0.46	0.05	0.45	0.9	0.89	1.41	1.13
	0-20	20-40	40-60	60-80	80-100	100-120	120-140	140-160
t	1.06	2.22	2.19	1.86	2.37	1.25	1.57	1.12
df	8	8	8	8	8	8	8	8
p	0.36	0.2	0.2	0.26	0.2	0.35	0.26	0.36
d	0.62	1.18	1.08	0.9	1.22	0.76	0.75	0.46
