# Supplementary material for: Coordination dynamics of back-and-forth movement among expert performers: interaction in the battle scene of breaking
Source: Front Psychol. 2025 Jul 8;16:1441378. doi: 10.3389/fpsyg.2025.1441378 (PMC12282523; doi:10.3389/fpsyg.2025.1441378)
Supplement: Supplementary file 2 [file Data_Sheet_2.zip › appendix_each_4_turn2_1400-1500_180-160.xlsx]

## Sheet: 20210521_turn_2_1400-1500_180-1
	-160--140	-140--120	-120--100	-100--80	-80--60	-60--40	-40--20	-20-0
t	0.46	2.36	1.07	2.13	2.52	2.25	3.73	3.51
df	8	8	8	8	8	8	8	8
p	0.66	0.09	0.33	0.09	0.09	0.09	0.07	0.07
d	0.11	0.99	0.5	0.96	1.34	1.33	1.75	1.52
	0-20	20-40	40-60	60-80	80-100	100-120	120-140	140-160	160-180
t	1.75	2.63	2.68	2.64	3.1	2.19	2.41	1.91	1.71
df	8	8	8	8	8	8	8	8	8
p	0.14	0.09	0.09	0.09	0.08	0.09	0.09	0.12	0.14
d	1.07	1.55	1.47	1.33	1.59	1.22	1.22	0.97	0.54
