# Supplementary material for: Coordination dynamics of back-and-forth movement among expert performers: interaction in the battle scene of breaking
Source: Front Psychol. 2025 Jul 8;16:1441378. doi: 10.3389/fpsyg.2025.1441378 (PMC12282523; doi:10.3389/fpsyg.2025.1441378)
Supplement: Supplementary file 2 [file Data_Sheet_2.zip › appendix_each_4_turn2_1500-1600_160-180.xlsx]

## Sheet: 20210521_turn_2_1500-1600_160-1
	-180--160	-160--140	-140--120	-120--100	-100--80	-80--60	-60--40	-40--20	-20-0
t	0.46	0.27	1.04	1.44	0.98	0.58	1.15	1.47	1.87
df	6	6	6	6	6	6	6	6	6
p	0.8	0.85	0.62	0.48	0.62	0.8	0.62	0.48	0.48
d	NA	NA	NA	NA	NA	NA	NA	NA	NA
	0-20	20-40	40-60	60-80	80-100	100-120	120-140	140-160
t	1.81	1.68	1.57	1.95	-0.14	-0.36	0.83	0.52
df	6	6	6	6	6	6	6	6
p	0.48	0.48	0.48	0.48	0.89	0.83	0.67	0.8
d	NA	NA	NA	NA	NA	NA	NA	NA
