# Supplementary material for: Coordination dynamics of back-and-forth movement among expert performers: interaction in the battle scene of breaking
Source: Front Psychol. 2025 Jul 8;16:1441378. doi: 10.3389/fpsyg.2025.1441378 (PMC12282523; doi:10.3389/fpsyg.2025.1441378)
Supplement: Supplementary file 2 [file Data_Sheet_2.zip › appendix_each_4_turn2_1500-1600_180-160.xlsx]

## Sheet: 20210521_turn_2_1500-1600_180-1
	-160--140	-140--120	-120--100	-100--80	-80--60	-60--40	-40--20	-20-0
t	-0.16	0.96	1.42	0.84	0.21	0.81	1.2	1.43
df	6	6	6	6	6	6	6	6
p	0.88	0.76	0.67	0.76	0.88	0.76	0.67	0.67
d	NA	NA	NA	NA	NA	NA	NA	NA
	0-20	20-40	40-60	60-80	80-100	100-120	120-140	140-160	160-180
t	1.41	1.28	1.53	1.76	-0.37	-0.72	0.48	-0.18	-0.46
df	6	6	6	6	6	6	6	6	6
p	0.67	0.67	0.67	0.67	0.88	0.77	0.86	0.88	0.86
d	NA	NA	NA	NA	NA	NA	NA	NA	NA
