# Supplementary material for: Coordination dynamics of back-and-forth movement among expert performers: interaction in the battle scene of breaking
Source: Front Psychol. 2025 Jul 8;16:1441378. doi: 10.3389/fpsyg.2025.1441378 (PMC12282523; doi:10.3389/fpsyg.2025.1441378)
Supplement: Supplementary file 2 [file Data_Sheet_2.zip › appendix_each_4_turn3_1000-1100_160-180.xlsx]

## Sheet: 20210521_turn_3_1000-1100_160-1
	-180--160	-160--140	-140--120	-120--100	-100--80	-80--60	-60--40	-40--20	-20-0
t	-0.63	0.72	0.7	-0.31	0.01	0.18	-0.71	-0.26	0.19
df	8	8	8	8	8	8	8	8	8
p	0.93	0.93	0.93	0.93	0.99	0.93	0.93	0.93	0.93
d	-0.27	0.33	0.38	-0.18	0	0.1	-0.3	-0.14	0.1
	0-20	20-40	40-60	60-80	80-100	100-120	120-140	140-160
t	0.16	0.25	0.5	0.4	0.57	0.29	0.51	0.79
df	8	8	8	8	8	8	8	8
p	0.93	0.93	0.93	0.93	0.93	0.93	0.93	0.93
d	0.08	0.14	0.26	0.13	0.19	0.13	0.25	0.38
