# Supplementary material for: Coordination dynamics of back-and-forth movement among expert performers: interaction in the battle scene of breaking
Source: Front Psychol. 2025 Jul 8;16:1441378. doi: 10.3389/fpsyg.2025.1441378 (PMC12282523; doi:10.3389/fpsyg.2025.1441378)
Supplement: Supplementary file 2 [file Data_Sheet_2.zip › appendix_each_4_turn3_1000-1100_180-160.xlsx]

## Sheet: 20210521_turn_3_1000-1100_180-1
	-160--140	-140--120	-120--100	-100--80	-80--60	-60--40	-40--20	-20-0
t	0.98	1.01	0.27	0.54	0.76	0.22	0.6	0.79
df	8	8	8	8	8	8	8	8
p	0.69	0.69	0.83	0.69	0.69	0.83	0.69	0.69
d	0.51	0.54	0.15	0.29	0.35	0.09	0.17	0.37
	0-20	20-40	40-60	60-80	80-100	100-120	120-140	140-160	160-180
t	0.78	0.74	0.89	0.72	0.81	0.69	0.86	1.02	0.63
df	8	8	8	8	8	8	8	8	8
p	0.69	0.69	0.69	0.69	0.69	0.69	0.69	0.69	0.69
d	0.36	0.38	0.46	0.38	0.42	0.38	0.46	0.54	0.27
