# Supplementary material for: Coordination dynamics of back-and-forth movement among expert performers: interaction in the battle scene of breaking
Source: Front Psychol. 2025 Jul 8;16:1441378. doi: 10.3389/fpsyg.2025.1441378 (PMC12282523; doi:10.3389/fpsyg.2025.1441378)
Supplement: Supplementary file 2 [file Data_Sheet_2.zip › appendix_each_4_turn3_1400-1500_160-180.xlsx]

## Sheet: 20210521_turn_3_1400-1500_160-1
	-180--160	-160--140	-140--120	-120--100	-100--80	-80--60	-60--40	-40--20	-20-0
t	1.05	0.27	0.29	-0.23	-0.68	-0.15	-0.8	-1.31	-1.96
df	8	8	8	8	8	8	8	8	8
p	0.69	0.87	0.87	0.87	0.73	0.89	0.69	0.55	0.38
d	0.15	0.07	0.11	-0.11	-0.37	-0.08	-0.4	-0.67	-0.88
	0-20	20-40	40-60	60-80	80-100	100-120	120-140	140-160
t	-0.82	-0.54	-0.9	-1.66	-2.45	-2.2	-1.73	-1.9
df	8	8	8	8	8	8	8	8
p	0.69	0.79	0.69	0.38	0.38	0.38	0.38	0.38
d	-0.44	-0.31	-0.51	-0.8	-0.99	-0.79	-0.73	-0.59
