# Supplementary material for: Coordination dynamics of back-and-forth movement among expert performers: interaction in the battle scene of breaking
Source: Front Psychol. 2025 Jul 8;16:1441378. doi: 10.3389/fpsyg.2025.1441378 (PMC12282523; doi:10.3389/fpsyg.2025.1441378)
Supplement: Supplementary file 2 [file Data_Sheet_2.zip › appendix_each_4_turn3_1400-1500_180-160.xlsx]

## Sheet: 20210521_turn_3_1400-1500_180-1
	-160--140	-140--120	-120--100	-100--80	-80--60	-60--40	-40--20	-20-0
t	-0.16	-0.07	-0.48	-0.81	-0.37	-1.21	-1.37	-2.24
df	8	8	8	8	8	8	8	8
p	0.93	0.95	0.78	0.58	0.82	0.49	0.49	0.28
d	-0.05	-0.03	-0.25	-0.47	-0.22	-0.52	-0.71	-1.01
	0-20	20-40	40-60	60-80	80-100	100-120	120-140	140-160	160-180
t	-1.13	-0.89	-1.15	-1.95	-2.64	-2.56	-1.89	-1.86	-1.05
df	8	8	8	8	8	8	8	8	8
p	0.49	0.57	0.49	0.28	0.28	0.28	0.28	0.28	0.5
d	-0.56	-0.47	-0.61	-0.91	-1.1	-0.88	-0.82	-0.71	-0.15
