# Supplementary material for: Coordination dynamics of back-and-forth movement among expert performers: interaction in the battle scene of breaking
Source: Front Psychol. 2025 Jul 8;16:1441378. doi: 10.3389/fpsyg.2025.1441378 (PMC12282523; doi:10.3389/fpsyg.2025.1441378)
Supplement: Supplementary file 2 [file Data_Sheet_2.zip › appendix_each_4_turn3_1500-1600_160-180.xlsx]

## Sheet: 20210521_turn_3_1500-1600_160-1
	-180--160	-160--140	-140--120	-120--100	-100--80	-80--60	-60--40	-40--20	-20-0
t	-0.49	0.55	2.22	-0.67	0.43	1.03	0.7	0.1	-0.81
df	8	8	8	8	8	8	8	8	8
p	0.77	0.77	0.32	0.75	0.77	0.75	0.75	0.93	0.75
d	-0.22	0.16	0.89	-0.35	0.26	0.59	0.37	0.06	-0.39
	0-20	20-40	40-60	60-80	80-100	100-120	120-140	140-160
t	-0.66	1.46	1.99	3.04	0.69	1.65	3.75	0.09
df	8	8	8	8	8	8	8	8
p	0.75	0.52	0.35	0.14	0.75	0.47	0.1	0.93
d	-0.24	0.84	1.12	1.29	0.35	0.82	0.97	0.03
