# Supplementary material for: Coordination dynamics of back-and-forth movement among expert performers: interaction in the battle scene of breaking
Source: Front Psychol. 2025 Jul 8;16:1441378. doi: 10.3389/fpsyg.2025.1441378 (PMC12282523; doi:10.3389/fpsyg.2025.1441378)
Supplement: Supplementary file 2 [file Data_Sheet_2.zip › appendix_each_4_turn3_1500-1600_180-160.xlsx]

## Sheet: 20210521_turn_3_1500-1600_180-1
	-160--140	-140--120	-120--100	-100--80	-80--60	-60--40	-40--20	-20-0
t	0.98	1.85	-0.43	0.7	1.17	0.86	0.4	-0.32
df	8	8	8	8	8	8	8	8
p	0.68	0.43	0.8	0.78	0.58	0.71	0.8	0.81
d	0.34	0.85	-0.2	0.4	0.65	0.49	0.23	-0.18
	0-20	20-40	40-60	60-80	80-100	100-120	120-140	140-160	160-180
t	-0.08	1.48	2.01	2.36	1.19	1.56	1.93	0.53	0.49
df	8	8	8	8	8	8	8	8	8
p	0.94	0.5	0.43	0.43	0.58	0.5	0.43	0.8	0.8
d	-0.03	0.79	0.96	1.06	0.48	0.78	0.88	0.22	0.22
