# Supplementary material for: Coordination dynamics of back-and-forth movement among expert performers: interaction in the battle scene of breaking
Source: Front Psychol. 2025 Jul 8;16:1441378. doi: 10.3389/fpsyg.2025.1441378 (PMC12282523; doi:10.3389/fpsyg.2025.1441378)
Supplement: Supplementary file 2 [file Data_Sheet_2.zip › appendix_each_4_turn4_1000-1100_160-180.xlsx]

## Sheet: 20210521_turn_4_1000-1100_160-1
	-180--160	-160--140	-140--120	-120--100	-100--80	-80--60	-60--40	-40--20	-20-0
t	1.6	1.87	0.87	1.27	0.34	0.47	0.03	0.13	0.88
df	8	8	8	8	8	8	8	8	8
p	0.64	0.64	0.64	0.64	0.84	0.79	0.98	0.96	0.64
d	0.67	0.91	0.47	0.65	0.19	0.26	0.01	0.08	0.5
	0-20	20-40	40-60	60-80	80-100	100-120	120-140	140-160
t	0.55	0.79	0.82	0.8	1.01	1.31	0.8	-1.1
df	8	8	8	8	8	8	8	8
p	0.78	0.64	0.64	0.64	0.64	0.64	0.64	0.64
d	0.32	0.43	0.43	0.37	0.52	0.65	0.39	-0.25
