# Supplementary material for: Coordination dynamics of back-and-forth movement among expert performers: interaction in the battle scene of breaking
Source: Front Psychol. 2025 Jul 8;16:1441378. doi: 10.3389/fpsyg.2025.1441378 (PMC12282523; doi:10.3389/fpsyg.2025.1441378)
Supplement: Supplementary file 2 [file Data_Sheet_2.zip › appendix_each_4_turn4_1000-1100_180-160.xlsx]

## Sheet: 20210521_turn_4_1000-1100_180-1
	-160--140	-140--120	-120--100	-100--80	-80--60	-60--40	-40--20	-20-0
t	1.97	-0.75	-0.12	-1.59	-1.25	-1.6	-1.3	-0.34
df	8	8	8	8	8	8	8	8
p	0.59	0.76	0.95	0.59	0.59	0.59	0.59	0.84
d	0.55	-0.38	-0.05	-0.65	-0.63	-0.7	-0.72	-0.19
	0-20	20-40	40-60	60-80	80-100	100-120	120-140	140-160	160-180
t	-0.66	-0.57	-0.75	-1.17	-0.46	-0.06	-0.59	-1.41	-1.6
df	8	8	8	8	8	8	8	8	8
p	0.76	0.76	0.76	0.59	0.8	0.95	0.76	0.59	0.59
d	-0.37	-0.3	-0.34	-0.6	-0.25	-0.03	-0.31	-0.64	-0.67
