# Supplementary material for: Coordination dynamics of back-and-forth movement among expert performers: interaction in the battle scene of breaking
Source: Front Psychol. 2025 Jul 8;16:1441378. doi: 10.3389/fpsyg.2025.1441378 (PMC12282523; doi:10.3389/fpsyg.2025.1441378)
Supplement: Supplementary file 2 [file Data_Sheet_2.zip › appendix_each_4_turn4_1400-1500_160-180.xlsx]

## Sheet: 20210521_turn_4_1400-1500_160-1
	-180--160	-160--140	-140--120	-120--100	-100--80	-80--60	-60--40	-40--20	-20-0
t	1.25	1.48	0.96	0.92	-0.36	-0.7	-0.59	-1.32	0.07
df	8	8	8	8	8	8	8	8	8
p	0.7	0.7	0.72	0.72	0.87	0.85	0.87	0.7	0.95
d	0.42	0.54	0.47	0.46	-0.18	-0.45	-0.38	-0.57	0.04
	0-20	20-40	40-60	60-80	80-100	100-120	120-140	140-160
t	-0.42	-0.3	-1.36	-1.34	0.34	-1.57	0.09	-1.06
df	8	8	8	8	8	8	8	8
p	0.87	0.87	0.7	0.7	0.87	0.7	0.95	0.72
d	-0.26	-0.19	-0.8	-0.56	0.14	-0.56	0.03	-0.27
