# Supplementary material for: Coordination dynamics of back-and-forth movement among expert performers: interaction in the battle scene of breaking
Source: Front Psychol. 2025 Jul 8;16:1441378. doi: 10.3389/fpsyg.2025.1441378 (PMC12282523; doi:10.3389/fpsyg.2025.1441378)
Supplement: Supplementary file 2 [file Data_Sheet_2.zip › appendix_each_4_turn4_1400-1500_180-160.xlsx]

## Sheet: 20210521_turn_4_1400-1500_180-1
	-160--140	-140--120	-120--100	-100--80	-80--60	-60--40	-40--20	-20-0
t	0.37	0.06	-0.06	-1.19	-1.59	-1.33	-1.36	-0.75
df	8	8	8	8	8	8	8	8
p	0.81	0.96	0.96	0.45	0.45	0.45	0.45	0.57
d	0.08	0.02	-0.02	-0.62	-0.87	-0.72	-0.75	-0.4
	0-20	20-40	40-60	60-80	80-100	100-120	120-140	140-160	160-180
t	-1.43	-1.05	-2.06	-2	-0.81	-1.96	-0.76	-1.33	-1.25
df	8	8	8	8	8	8	8	8	8
p	0.45	0.5	0.45	0.45	0.57	0.45	0.57	0.45	0.45
d	-0.68	-0.56	-1.04	-0.92	-0.31	-0.86	-0.35	-0.61	-0.42
