# Supplementary material for: Coordination dynamics of back-and-forth movement among expert performers: interaction in the battle scene of breaking
Source: Front Psychol. 2025 Jul 8;16:1441378. doi: 10.3389/fpsyg.2025.1441378 (PMC12282523; doi:10.3389/fpsyg.2025.1441378)
Supplement: Supplementary file 2 [file Data_Sheet_2.zip › appendix_each_4_turn4_1500-1600_180-160.xlsx]

## Sheet: 20210521_turn_4_1500-1600_180-1
	-160--140	-140--120	-120--100	-100--80	-80--60	-60--40	-40--20	-20-0
t	1.3	0.14	0.38	0.58	0.45	0.39	0.42	-0.73
df	8	8	8	8	8	8	8	8
p	0.96	0.96	0.96	0.96	0.96	0.96	0.96	0.96
d	0.58	0.05	0.1	0.24	0.22	0.19	0.19	-0.39
	0-20	20-40	40-60	60-80	80-100	100-120	120-140	140-160	160-180
t	-0.48	-0.19	0.58	1.05	0.05	0.16	-0.08	0.1	1.38
df	8	8	8	8	8	8	8	8	8
p	0.96	0.96	0.96	0.96	0.96	0.96	0.96	0.96	0.96
d	-0.29	-0.1	0.32	0.46	0.02	0.08	-0.04	0.03	0.49
